# Supplementary material for: Biallelic mutations in valyl-tRNA synthetase gene VARS are associated with a progressive neurodevelopmental epileptic encephalopathy
Source: Nat Commun. 2019 Feb 12;10:707. doi: 10.1038/s41467-018-07067-3 (PMC6372641; doi:10.1038/s41467-018-07067-3)
Supplement: Supplementary file 4 — Supplementary Data 1 [file 41467_2018_7067_MOESM4_ESM.xlsx]

## Sheet: Table
FAMILY	Gene	Chromosome	Position	Reference	Alteration	cDNA	AA Change	dbSNP	Effect	Zygosity	ExAC all	1KGFreq Total	gnomAD All	ESP	MutationTaster score	MutationTaster converted rankscore	MutationTaster prediction	Polyphen2 HDIV score	Polyphen2 HDIV converted rankscore	Polyphen2 HDIV prediction	SIFT score	SIFT converted rankscore	SIFT prediction	FATHMM score	FATHMM converted rankscore	FATHMM prediction	CADD raw	CADD converted rankscore	M-CAP score	M-CAP rankscore	M-CAP prediction	phyloP100way vertebrate	phyloP100way vertebrate rankscore	phyloP20way mammalian	phyloP20way mammalian rankscore	Omicia Score	VAAST	Phevor
3007	VARS	6	31750317	G	T	c.1981C>A	p.(Pro661Thr)		missense	homozygous	0	0	4.166e-06	0	1	0.81	D	1	0.899	D	0.003	0.682	D	0.92	0.445	T	5.855	0.802	0.158	0.839	D	7.255	0.776	1.048	0.713	0.946	5	4
	TDP2	6	24666934	C	G	c.157G>C	p.(Glu53Gln)	rs765688086	missense	homozygous	1e-05	0	8e-06	rs765688086	0.982	0.25	N	0.157	0.266	B	0.425	0.097	T	1.89	0.237	T	2.663	0.381	0.009	0.227	T	0.603	0.237	-0.031	0.126	0.492	6	1
	SCO2	22	50962255	T	A	c.586A>T	p.(Lys196Ter)		stop gained	paternally inherited	0	0	0	0	1	0.81	D	0	0	.	0	0	.	0	0	.	10.961	0.971	.	.	.	4.524	0.6	0.061	0.167	0.553	3	3
	ITGA7	12	56086693	G	A	c.2791C>T	p.(Arg931Trp)	rs760407686	missense	maternally inherited	2e-05	0	2.439e-05	rs760407686	1	0.204	N	0.985	0.592	D	0.006	0.614	D	0.76	0.499	T	5.568	0.757	0.038	0.580	D	0.302	0.188	-0.017	0.130	0.223	18	10
	KIF1A	2	241659285	C	T	c.4927G>A	p.(Asp1643Asn)	rs200141437	missense	maternally inherited	0.00039	0.0004	0.0003241	rs200141437	0.999	0.473	D	0.387	0.327	B	0.541	0.108	T	2.63	0.129	T	2.916	0.411	0.015	0.360	T	5.316	0.654	0.852	0.362	0.778	464	98
GB31	CENPE	4	104061978	T	G	c.5747A>C	p.(Lys1916Thr)	rs200695291	missense	maternally inherited	8.72e-06	0	2.28e-05	rs200695291	1	0.09	N	0.005	0.119	B	0.161	0.348	T	-0.54	0.71	T	-1.764	0.012	0.017	0.390	T	-3.093	0.007	-0.212	0.100	n/a	n/a	n/a
	RAD50	5	131972878	C	G	c.3461C>G	p.(Thr1154Ser)		missense	paternally inherited	0	0	0	0	1	0.588	D	0.998	0.715	D	0	0	.	0	0	.	5.618	0.765	0.015	0.356	T	5.847	0.69	0.919	0.430	n/a	n/a	n/a
	VARS	6	31750138	C	G	c.2074G>C	p.(Ala692Pro)		missense	maternally inherited	0	0	0	0	1	0.81	D	1	0.899	D	0.002	0.721	D	1.84	0.247	T	5.757	0.787	0.130	0.813	D	4.228	0.582	0.935	0.490	n/a	n/a	n/a
	VARS	6	31753046	G	A	c.1324C>T	p.(Arg442Ter)	rs763777257	stop gained	paternally inherited	8.6e-06	0	4.14e-06	rs763777257	1	0.81	A	0	0	.	0	0	.	0	0	.	11.857	0.978	.	.	.	2.759	0.47	0.953	0.551	n/a	n/a	n/a
	KIF11	10	94396998	G	A	c.1933G>A	p.(Val645Met)		missense	Heterozygous	0	0	4.54e-06	0	1	0.196	N	0.528	0.358	P	0.104	0.299	T	-0.25	0.67	T	1.638	0.258	0.031	0.531	D	0.088	0.147	1.048	0.713	n/a	n/a	n/a
2937	CLCA1	1	86934673	T	A	c.19T>A	p.(Ser7Thr)		missense	homozygous	0	0	0	0	1	0.09	N	0.673	0.393	P	0.482	0.082	T	2.77	0.114	T	0.989	0.189	0.007	0.178	T	0.778	0.262	-0.219	0.097	n/a	n/a	n/a
	GPR88	1	101005241	G	GCGCCGC	c.733_738dup	p.(Ala245_Ala246dup)		inframe_insertion,direct_tandem_duplication	homozygous	5.502e-05	0	2.47e-05	0	0	0	.	0	0	.	0	0	.	0	0	.	.	.	.	.	.	0	0	.	.	n/a	n/a	n/a
	NPFFR2	4	72897670	G	A	c.52G>A	p.(Asp18Asn)		missense	homozygous	0	0	0	0	1	0.09	N	0.608	0.376	P	0.194	0.912	T	-0.98	0.758	T	1.017	0.191	0.015	0.350	T	0.52	0.224	0.813	0.334	n/a	n/a	n/a
	NPNT	4	106890067	G	A	c.1618G>A	p.(Glu540Lys)		missense	homozygous	0	0	4.1e-06	0	0.999	0.81	D	0.955	0.764	P	0.004	0.654	D	4.42	0.022	T	7.169	0.944	0.017	0.386	T	5.921	0.695	0.953	0.551	n/a	n/a	n/a
	PLK4	4	128811099	A	G	c.1442A>G	p.(Asp481Gly)	rs534461598	missense	homozygous	8.278e-06	0.000199681	2.03e-05	rs534461598	0.796	0.81	D	0.009	0.139	B	0.228	0.212	T	1.06	0.398	T	1.895	0.289	0.006	0.155	T	1.306	0.329	0.196	0.251	n/a	n/a	n/a
	VARS	6	31748303	C	T	c.2840G>A	p.(Arg947His)	rs150882285	missense	homozygous	2.484e-05	0	8.2e-06	rs150882285	1	0.588	D	1	0.899	D	0	0.912	D	1.88	0.239	T	8.218	0.958	0.062	0.687	D	7.244	0.775	0.848	0.348	n/a	n/a	n/a
	UHRF1BP1	6	34827026	G	T	c.2893G>T	p.(Ala965Ser)	rs768854789	missense	homozygous	8.343e-06	0	4.1e-06	rs768854789	0.999	0.212	N	0.02	0.17	B	0.429	0.096	T	3.05	0.087	T	-0.767	0.042	0.008	0.207	T	3.934	0.56	0.998	0.613	n/a	n/a	n/a
	DUT	15	48624601	C	T	c.417C>T	p.(=)	rs753473603	splice_region_variant,synonymous_variant	homozygous	2.628e-05	0	3.25e-05	rs753473603	0	0	.	0	0	.	0	0	.	0	0	.	.	.	.	.	.	0	0	.	.	n/a	n/a	n/a
	MLKL	16	74726321	G	A	c.461-7C>T	p.?		splice_region_variant,coding_transcript_intron_variant	homozygous	0	0	0	0	0	0	.	0	0	.	0	0	.	0	0	.	.	.	.	.	.	0	0	.	.	n/a	n/a	n/a
3308	VARS	6	31747247	G	A	c.3355C>T	p.(Arg1119Cys)	rs149378938	missense	homozygous	1.762e-05	0	2.09e-05	rs149378938	1	0.588	D	1	0.899	D	0	0.912	D	2.16	0.192	T	5.919	0.812	0.310	0.912	D	3.908	0.558	1.048	0.713	n/a	n/a	n/a
	EYS	6	64708979	G	A	c.6823C>T	p.(His2275Tyr)		missense	homozygous	0	0	0	0	1	0.09	N	0.001	0.067	B	0.715	0.07	T	-1.15	0.78	T	0.950	0.185	0.064	0.694	D	0.612	0.238	-0.810	0.031	n/a	n/a	n/a
	COL12A1	6	75855167	C	T	c.4565G>A	p.(Arg1522His)	rs751419788	missense	homozygous	3.322e-05	0	2.85e-05	rs751419788	0.909	0.364	D	0.024	0.281	B	0.187	0.298	T	0.38	0.576	T	2.965	0.417	0.022	0.452	T	1.247	0.322	0.935	0.490	n/a	n/a	n/a
	RNF133	7	122338464	C	T	c.509G>A	p.(Gly170Glu)		missense	homozygous	0	0	0	0	1	0.81	D	1	0.899	D	0.002	0.721	D	2.36	0.161	T	5.082	0.685	0.038	0.581	D	5.266	0.651	0.935	0.490	n/a	n/a	n/a
	PLEKHH3	17	40822117	C	T	c.1832G>A	p.(Arg611His)		missense	homozygous	0	0	0	0	1	0.81	D	0.001	0.067	B	0	0	.	-1.8	0.863	D	3.020	0.423	0.883	0.991	D	1.244	0.322	0.751	0.309	n/a	n/a	n/a
3439	DGKD	2	234358670	T	A	c.1799T>A	p.(Phe600Tyr)		missense	homozygous	0	0	0	0	0.994	0.237	N	0.437	0.615	B	0.211	0.195	T	-1.17	0.799	T	0.502	0.142	0.027	0.499	D	3.114	0.498	0.964	0.580	n/a	n/a	n/a
	VARS	6	31747247	G	A	c.3355C>T	p.(Arg1119Cys)	rs149378938	missense	homozygous	1.762e-05	0	2.09e-05	rs149378938	1	0.588	D	1	0.899	D	0	0.912	D	2.16	0.192	T	5.919	0.812	0.310	0.912	D	3.908	0.558	1.048	0.713	n/a	n/a	n/a
	YME1L1	10	27408259	T	G	c.1432A>C	p.(Lys478Gln)	rs775827931	missense	homozygous	8.27e-06	0	1.64e-05	rs775827931	1	0.81	D	1	0.899	D	0.144	0.457	T	-1.18	0.783	T	4.906	0.659	0.052	0.649	D	6.168	0.716	1.061	0.807	n/a	n/a	n/a
	SVIL	10	29788059	C	T	c.2372G>A	p.(Arg791Lys)	rs769551670	missense	homozygous	3.51e-05	0	1.64e-05	rs769551670	1	0.548	D	0.702	0.399	P	0.436	0.217	T	2.44	0.166	T	3.979	0.535	0.010	0.265	T	5.991	0.701	0.790	0.321	n/a	n/a	n/a
LEGEND
MutationTaster: 0-1, values closer to 1 higher confidence that alteration is disease causing
MutationTaster_converted_rankscore: The rankscore is the ratio of the rank of the score over the total number of MTnew scores in dbNSFP. The scores range from 0.0931 to 0.80722.
MutationTaster_pred: MutationTaster prediction,"D" ("disease_causing"), "N" ("polymorphism") The score cutoff between "D" and "N" is 0.5 for MTori and 0.328 for the rankscore.
Polyphen-2: 0-1, values closer to 1 predicted more damaging substitution
Polyphen2_HDIV_rankscore: The rankscore is the ratio of the rank the score over the total number of the scores in dbNSFP.
Polyphen2_HDIV_pred: Polyphen2 prediction based on HumDiv, "D" ("porobably damaging", HDIV score in [0.957,1] or rankscore in [0.52996,0.89917]), "P" ("possibly damaging", HDIV score in [0.453,0.956] or rankscore in [0.34412,0.52842]) and "B" ("benign", score in [0,0.452] or rankscore in [0.02656,0.34399]).
SIFT score: 0-1, values closer to 0 indicate damaging variants
SIFT_converted_rankscore: . The rankscore is the ratio of the rank the SIFTnew score over the total number of SIFTnew scores in dbNSFP.
SIFT_pred: If SIFTori is smaller than 0.05 (rankscore>0.55) the corresponding NS is predicted as "D(amaging)"; otherwise it is predicted as "T(olerated)".
FATHMM_score: FATHMM default score (weighted for human inherited-disease mutations with Disease Ontology) (FATHMMori). Scores range from -18.09 to 11.0.
Fathmm Rank: FATHMMori scores were ranked among all FATHMMori scores in dbNSFP. The rankscore is the ratio of the rank of the score over the total number of FATHMMori scores in dbNSFP.
FATHMM_pred: If a FATHMMori score is <=-1.5 (or rankscore <=0.81415) the corresponding NS is predicted as "D(AMAGING)"; otherwise it is predicted as "T(OLERATED)".
CADD: CADD raw score, the larger the number the more likely damaging
CADD_converted_rankscore: . The rankscore is the ratio of the rank the CADDnew score over the total number of CADDnew scores in dbNSFP.
M-CAP: score of above 0.025 are marked as possibly pathogenic while those below 0.025 are marked likely benign
M-CAP_converted_rankscore: . The rankscore is the ratio of the rank the M-CAPnew score over the total number of M-CAPnew scores in dbNSFP.
M-CAP_pred: is predicted as "D(amaging)"; otherwise it is predicted as "T(olerated)".
phyloP-vertebrate: -11.764 to +6.24, positive scores indicate conservation, negative scores fast-evolution
n/a - Not Available
